# Supplementary material for: Assessment of Red Dichromatic Imaging with Indigo Carmine for Identifying Deep Submucosal Invasion in Colorectal Tumors: A Pilot Study
Source: Diagnostics (Basel). 2026 Jun 5;16(11):1739. doi: 10.3390/diagnostics16111739 (PMC13257305; doi:10.3390/diagnostics16111739)
Supplement: Supplementary file 1 [file diagnostics-16-01739-s001.zip]

Archive with 1 entries (1 files):
- diagnostics-4325697-supplementary.pdf
